# Supplementary material for: Recognition of Underwater Materials of Bionic and Natural Fishes Based on Blue-Green Light Reflection
Source: Sensors (Basel). 2022 Dec 7;22(24):9600. doi: 10.3390/s22249600 (PMC9781537; doi:10.3390/s22249600)
Supplement: Supplementary file 1 [file sensors-22-09600-s001.zip]

Archive with 1 entries (1 files):
- sensors-2018642-supplementary.pdf
